# Supplementary material for: Capture and Release Mechanism of Ni and La Ions via Solid/Liquid Process: Use of Polymer-Modified Clay and Activated Carbons
Source: Polymers (Basel). 2022 Jan 26;14(3):485. doi: 10.3390/polym14030485 (PMC8840614; doi:10.3390/polym14030485)
Supplement: Supplementary file 1 [file polymers-14-00485-s001.zip]

Archive with 1 entries (1 files):
- polymers-1503420-supplementary.pdf
